# Supplementary material for: Vascular Calcification and the Gut and Blood Microbiome in Chronic Kidney Disease Patients on Peritoneal Dialysis: A Pilot Study
Source: Biomolecules. 2022 Jun 21;12(7):867. doi: 10.3390/biom12070867 (PMC9313079; doi:10.3390/biom12070867)
Supplement: Supplementary file 1 [file biomolecules-12-00867-s001.zip]

Archive with 1 entries (1 files):
- biomolecules-1715322-supplementary.pdf
